# Supplementary material for: Finger Kinematics during Human Hand Grip and Release
Source: Biomimetics (Basel). 2023 Jun 8;8(2):244. doi: 10.3390/biomimetics8020244 (PMC10296280; doi:10.3390/biomimetics8020244)
Supplement: Supplementary file 1 [file biomimetics-08-00244-s001.zip]

Archive with 1 entries (1 files):
- biomimetics-2381688-supplementary.pdf
